# Supplementary material for: Effects of Co-Varying Diel-Cycling Hypoxia and pH on Growth in the Juvenile Eastern Oyster, Crassostrea virginica
Source: PLoS One. 2016 Aug 22;11(8):e0161088. doi: 10.1371/journal.pone.0161088 (PMC4993518; doi:10.1371/journal.pone.0161088)
Supplement: S1 Table — (XLSX) [file pone.0161088.s001.xlsx]

## Sheet: 2012
				Mean						Count						Standared Error
Year	DO/pH Treatment	Replicate	Field Deployment Site	Instantaneous Growth_First Two Weeks	Instantaneous Growth_Second Two Weeks	Instantaneous Growth_Weeks 4-7	Shell Area_Deployment	Instantaneous Growth_Recovery	Shell Area_ Recovery	Instantaneous Growth_First Two Weeks	Instantaneous Growth_Second Two Weeks	Instantaneous Growth_Weeks 4-7	Shell Area_Deployment	Instantaneous Growth_Recovery	Shell Area_ Recovery	Instantaneous Growth_First Two Weeks	Instantaneous Growth_Second Two Weeks	Instantaneous Growth_Weeks 4-7	Shell Area_Deployment	Instantaneous Growth_Recovery	Shell Area_ Recovery
2012	Severe cycling hypoxia, normocapnia	blue	SERCdock	0.11639	0.031255	0.002994	449.211	0.00398235	1444.09	12	12	6	6	6	6	0.004756	0.00291041	0.00065502	43.3149	0.000335448	151.093
2012	Severe cycling hypoxia, normocapnia	green	SERCdock	0.12087	0.037073	0.001349	520.66	0.00362438	1516.31	11	11	6	6	5	5	0.004646	0.00354342	0.000400614	43.8096	0.000197913	185.687
2012	Severe cycling hypoxia, normocapnia	orange	CornIsland	0.10302	0.0254	0.005192	443.961	.	.	13	13	6	6	0	0	0.005513	0.00195284	0.00142313	43.2809	.	.
2012	Severe cycling hypoxia, normocapnia	red	CottagePoint	0.10972	0.026611	0.008812	304.873	0.0044893	1165.97	14	14	7	7	5	7	0.003901	0.00309094	0.0012521	31.5302	0.000321088	88.196
2012	Severe cycling hypoxia, normocapnia	violet	SERCdock	0.09514	0.032253	0.002485	355.48	0.00423955	1234.34	12	12	6	6	6	6	0.005454	0.00221916	0.000926028	30.1947	0.000419912	116.111
2012	Severe cycling hypoxia, normocapnia	yellow	CornIsland	0.08661	0.025307	0.008354	430.027	0.00311507	1257.75	13	13	6	6	6	6	0.004965	0.0016738	0.0015663	56.0448	0.00118472	228.006
2012	Severe cycling hypoxia, cycling pH	blue	SERCdock	0.11431	0.034212	0.003057	427.7	0.00436702	1495.45	11	11	6	6	6	6	0.008224	0.00286967	0.000831793	64.1623	0.000620697	125.871
2012	Severe cycling hypoxia, cycling pH	green	SERCdock	0.12642	0.040744	0.002463	444.535	0.00385935	1401.85	12	12	6	6	6	6	0.0071	0.00348303	0.000429255	17.8536	0.000328176	130.72
2012	Severe cycling hypoxia, cycling pH	orange	CornIsland	0.10402	0.032653	0.002463	419.872	0.00395345	1635.57	12	12	6	6	1	1	0.005025	0.00246582	0.00120573	37.9603	.	.
2012	Severe cycling hypoxia, cycling pH	red	CottagePoint	0.06939	0.039629	0.01036	298.066	0.00494842	1074.69	12	7	5	5	3	4	0.004085	0.00744134	0.00101667	33.239	0.00120793	179.971
2012	Severe cycling hypoxia, cycling pH	violet	SERCdock	0.10785	0.047956	0.002128	470.979	0.00415127	1591.37	12	12	6	6	6	6	0.004985	0.00520424	0.000733874	28.1461	7.6283e-05	101.495
2012	Severe cycling hypoxia, cycling pH	yellow	CornIsland	0.1068	0.044598	0.001347	482.212	0.0036887	1396.91	11	11	6	6	5	5	0.00588	0.00162291	0.000517217	38.4876	0.000587338	142.372
2012	Moderate cycling hypoxia, cycling pH	blue	SERCdock	0.11147	0.035123	0.002194	493.059	0.00315967	1260.48	11	11	6	6	5	5	0.007162	0.00172045	0.000572781	43.4143	0.000417858	101.484
2012	Moderate cycling hypoxia, cycling pH	green	SERCdock	0.10533	0.038545	0.002042	643.244	0.00303753	1390.24	12	12	6	6	3	3	0.004194	0.00285653	0.000795641	42.877	0.000230099	84.833
2012	Moderate cycling hypoxia, cycling pH	orange	CornIsland	0.10956	0.037433	0.003706	544.603	.	.	11	11	6	6	0	0	0.007242	0.00574308	0.000532493	67.6298	.	.
2012	Moderate cycling hypoxia, cycling pH	red	CottagePoint	0.069	0.041463	0.003533	337.127	0.00370602	1061.53	12	12	6	6	5	6	0.004478	0.00286766	0.00147632	27.252	0.000513557	151.035
2012	Moderate cycling hypoxia, cycling pH	violet	SERCdock	0.09995	0.038789	0.001775	683.087	0.0030994	1720.65	10	8	5	5	5	5	0.016406	0.00182106	0.000468103	53.5075	0.000476825	178.857
2012	Moderate cycling hypoxia, cycling pH	yellow	CornIsland	0.11711	0.041708	0.001477	580.306	0.00265345	1304.91	11	11	6	6	6	6	0.007774	0.00366154	0.000658551	20.1663	0.000367542	161.771
2012	Normoxia, normocapnia	blue	SERCdock	0.12969	0.037949	0.002215	541.053	0.00310825	1345.11	11	11	6	6	6	6	0.007385	0.00435503	0.000975192	21.0735	0.000157058	54.157
2012	Normoxia, normocapnia	green	SERCdock	0.102	0.040863	0.002417	681.867	0.00307028	1686.66	12	12	6	6	6	6	0.004762	0.00207186	0.000690771	41.9567	0.000119399	133.366
2012	Normoxia, normocapnia	orange	CornIsland	0.07912	0.022944	0.004761	330.423	0.00262427	706.78	12	11	6	6	5	5	0.006469	0.00276053	0.00123553	34.1874	0.000428406	40.039
2012	Normoxia, normocapnia	red	CottagePoint	0.1336	0.032089	0.006196	429.308	0.00221894	794.27	12	12	6	6	2	3	0.005295	0.00225231	0.00132514	36.3755	0.000321468	81.053
2012	Normoxia, normocapnia	violet	SERCdock	0.11021	0.038502	0.002364	616.629	0.0032293	1587.06	8	8	6	6	6	6	0.007146	0.00205477	0.000743522	80.069	0.00049068	242.368
2012	Normoxia, normocapnia	yellow	CornIsland	0.12007	0.03891	0.005146	486.506	0.00365574	1422.94	12	12	6	6	6	6	0.006551	0.00324914	0.00148339	40.6711	0.000241189	119.269
2012	Normoxia, cycling pH	blue	SERCdock	0.10993	0.023823	0.001775	497.765	0.00357498	1447.41	11	11	6	6	5	5	0.009255	0.00240897	0.00039515	52.1183	0.000336342	161.301
2012	Normoxia, cycling pH	green	SERCdock	0.12675	0.037525	0.002573	612.45	0.00336416	1621.12	12	12	6	6	6	6	0.006156	0.00358345	0.00131761	51.1552	0.00024279	86.538
2012	Normoxia, cycling pH	orange	CornIsland	0.10575	0.034171	0.000568	549.495	0.00258546	1185.23	11	9	6	6	6	6	0.008676	0.00288491	0.000784973	27.9756	0.000409297	96.343
2012	Normoxia, cycling pH	red	CottagePoint	0.12489	0.031443	0.003559	565.577	0.00252809	1165.89	5	5	6	6	6	6	0.0062	0.00435395	0.00129322	58.061	0.000320285	74.876
2012	Normoxia, cycling pH	violet	SERCdock	0.12993	0.03591	0.00175	471.684	0.00367258	1405.21	12	12	6	6	6	6	0.009176	0.00265262	0.000599603	26.9129	0.000230261	147.549
2012	Normoxia, cycling pH	yellow	CornIsland	0.10685	0.031344	0.001848	495.904	.	.	12	12	6	6	0	0	0.005371	0.00264972	0.000654863	49.7012	.	.
