# Supplementary material for: Effects of Co-Varying Diel-Cycling Hypoxia and pH on Growth in the Juvenile Eastern Oyster, Crassostrea virginica
Source: PLoS One. 2016 Aug 22;11(8):e0161088. doi: 10.1371/journal.pone.0161088 (PMC4993518; doi:10.1371/journal.pone.0161088)
Supplement: S3 Table — (XLSX) [file pone.0161088.s003.xlsx]

## Sheet: 2014
Year	Replicate	DO/pH Treatment	Food Treatment	Mean Shell Area	Count Shell Area	Standard Error Shell Area
2014	green	Constant hypoxia, Normocapnia	Ambient	9.4268	9	0.99246
2014	orange	Constant hypoxia, Normocapnia	Ambient	12.9932	11	1.18024
2014	red	Constant hypoxia, Normocapnia	Ambient	8.6982	12	0.80064
2014	yellow	Constant hypoxia, Normocapnia	Ambient	12.0645	12	1.24835
2014	green	Constant hypoxia, Normocapnia	Supplemented	10.9723	10	0.97124
2014	orange	Constant hypoxia, Normocapnia	Supplemented	10.2052	11	1.63186
2014	red	Constant hypoxia, Normocapnia	Supplemented	10.1764	9	1.40923
2014	yellow	Constant hypoxia, Normocapnia	Supplemented	13.4644	9	1.36081
2014	green	Normoxia, Normocapnia	Ambient	12.3524	10	1.20951
2014	orange	Normoxia, Normocapnia	Ambient	12.2936	11	0.64076
2014	red	Normoxia, Normocapnia	Ambient	18.0826	10	1.73332
2014	yellow	Normoxia, Normocapnia	Ambient	15.3103	9	1.12342
2014	green	Normoxia, Normocapnia	Supplemented	15.8913	10	1.86896
2014	orange	Normoxia, Normocapnia	Supplemented	16.9112	12	1.829
2014	red	Normoxia, Normocapnia	Supplemented	14.0796	10	1.02793
2014	yellow	Normoxia, Normocapnia	Supplemented	12.3836	12	1.25813
2014	green	Normoxia, Severe cycling pH	Ambient	8.8439	10	0.92041
2014	orange	Normoxia, Severe cycling pH	Ambient	11.9385	11	1.07582
2014	red	Normoxia, Severe cycling pH	Ambient	15.8078	11	2.12357
2014	yellow	Normoxia, Severe cycling pH	Ambient	10.0307	11	0.87448
2014	green	Normoxia, Severe cycling pH	Supplemented	14.8092	9	1.80886
2014	orange	Normoxia, Severe cycling pH	Supplemented	11.0773	13	1.32743
2014	red	Normoxia, Severe cycling pH	Supplemented	14.227	11	1.72863
2014	yellow	Normoxia, Severe cycling pH	Supplemented	11.4492	12	1.13584
2014	green	Severe cycling hypoxia, Moderate cycling pH	Ambient	9.036	7	0.73567
2014	orange	Severe cycling hypoxia, Moderate cycling pH	Ambient	13.7515	12	1.17344
2014	red	Severe cycling hypoxia, Moderate cycling pH	Ambient	10.3114	12	1.39583
2014	yellow	Severe cycling hypoxia, Moderate cycling pH	Ambient	10.4254	11	0.96975
2014	green	Severe cycling hypoxia, Moderate cycling pH	Supplemented	13.1815	10	1.81759
2014	orange	Severe cycling hypoxia, Moderate cycling pH	Supplemented	15.1671	12	2.25596
2014	red	Severe cycling hypoxia, Moderate cycling pH	Supplemented	11.3671	12	1.23102
2014	yellow	Severe cycling hypoxia, Moderate cycling pH	Supplemented	16.7259	10	2.09288
2014	green	Severe cycling hypoxia, Normocapnia	Ambient	10.1824	10	0.96419
2014	orange	Severe cycling hypoxia, Normocapnia	Ambient	12.6661	12	1.60873
2014	red	Severe cycling hypoxia, Normocapnia	Ambient	9.8533	10	1.13888
2014	yellow	Severe cycling hypoxia, Normocapnia	Ambient	9.655	11	1.10923
2014	green	Severe cycling hypoxia, Normocapnia	Supplemented	12.7884	9	1.09307
2014	orange	Severe cycling hypoxia, Normocapnia	Supplemented	14.2578	12	2.05232
2014	red	Severe cycling hypoxia, Normocapnia	Supplemented	10.1287	12	1.84949
2014	yellow	Severe cycling hypoxia, Normocapnia	Supplemented	9.4971	12	0.87178
2014	green	Severe cycling hypoxia, Severe cycling pH	Ambient	10.8251	11	0.88821
2014	orange	Severe cycling hypoxia, Severe cycling pH	Ambient	10.0363	11	1.44268
2014	red	Severe cycling hypoxia, Severe cycling pH	Ambient	11.2343	8	1.28474
2014	yellow	Severe cycling hypoxia, Severe cycling pH	Ambient	11.0088	11	1.16384
2014	green	Severe cycling hypoxia, Severe cycling pH	Supplemented	13.1893	10	0.98265
2014	orange	Severe cycling hypoxia, Severe cycling pH	Supplemented	9.6147	12	0.96149
2014	red	Severe cycling hypoxia, Severe cycling pH	Supplemented	11.7848	11	1.73183
2014	yellow	Severe cycling hypoxia, Severe cycling pH	Supplemented	12.3077	13	1.46345
