# Supplementary material for: Effects of Co-Varying Diel-Cycling Hypoxia and pH on Growth in the Juvenile Eastern Oyster, Crassostrea virginica
Source: PLoS One. 2016 Aug 22;11(8):e0161088. doi: 10.1371/journal.pone.0161088 (PMC4993518; doi:10.1371/journal.pone.0161088)
Supplement: S4 Table — (XLSX) [file pone.0161088.s004.xlsx]

## Sheet: 2015
			Mean						Count						Standard Error
Year	Replicate	DO/pH Treatment	Instantaneou Growth_Week One	Instantaneous Growth_Second Week	Instantaneous Growth_Third Week	Instantaneous Growth_Fourth Week	Instantaneous Growth_Fifth Week	Shell Area_End of Experiment	Instantaneou Growth_Week One	Instantaneous Growth_Second Week	Instantaneous Growth_Third Week	Instantaneous Growth_Fourth Week	Instantaneous Growth_Fifth Week	Shell Area_End of Experiment	Instantaneou Growth_Week One	Instantaneous Growth_Second Week	Instantaneous Growth_Third Week	Instantaneous Growth_Fourth Week	Instantaneous Growth_Fifth Week	Shell Area_End of Experiment
2015	Blue	Normoxia, cycling pH	0.2377	0.08788	0.07785	0.0662	0.0584	290.14	11	11	10	10	10	10	0.021568	0.007796	0.011519	0.01658	0.006788	23.9196
2015	Green	Normoxia, cycling pH	0.25781	0.12122	0.05958	0.09347	0.069258	263.927	14	14	14	14	14	14	0.029913	0.013023	0.006756	0.00577	0.00575	18.2503
2015	Orange	Normoxia, cycling pH	0.19571	0.10745	0.11334	0.11543	0.058781	226.763	21	21	21	21	21	21	0.01729	0.009535	0.009214	0.008031	0.005631	16.8584
2015	Red	Normoxia, cycling pH	0.21266	0.1279	0.09886	0.06322	0.047675	280.366	11	12	11	12	12	12	0.0229	0.016005	0.017171	0.011741	0.009194	25.2736
2015	Violet	Normoxia, cycling pH	0.23432	0.11629	0.07357	0.05573	0.045329	267.835	10	9	8	7	7	8	0.01428	0.011706	0.016669	0.019456	0.003405	36.2417
2015	Yellow	Normoxia, cycling pH	0.2703	0.0937	0.06975	0.07026	0.052339	272.827	9	9	14	14	13	13	0.022958	0.016751	0.011386	0.011382	0.005003	39.9701
2015	Blue	Normoxia, Normocapnia	0.31054	0.13455	0.07318	0.05715	0.065813	435.934	11	9	9	9	7	7	0.019892	0.02573	0.008435	0.013833	0.010177	71.182
2015	Green	Normoxia, Normocapnia	0.34253	0.13599	0.05567	0.08302	0.04203	383.873	14	14	13	13	10	11	0.016564	0.010063	0.006445	0.010709	0.010378	56.7779
2015	Orange	Normoxia, Normocapnia	0.299	0.15059	0.07565	0.05276	0.026005	353.072	13	14	14	14	13	13	0.015619	0.007083	0.007146	0.007789	0.005505	34.4361
2015	Red	Normoxia, Normocapnia	0.32896	0.12894	0.0802	0.06847	0.045865	372.431	14	14	14	13	13	13	0.019709	0.009246	0.011199	0.009935	0.005507	26.0875
2015	Violet	Normoxia, Normocapnia	0.25706	0.13272	0.12484	0.10838	0.059478	346.989	14	14	14	14	14	14	0.019069	0.008293	0.009758	0.008589	0.006213	40.5934
2015	Yellow	Normoxia, Normocapnia	0.27033	0.12677	0.04695	0.07668	0.035109	422.983	19	19	19	16	14	14	0.022558	0.016521	0.01019	0.011238	0.003897	44.9882
2015	Blue	Severe cycling hypoxia, cycling pH	0.27171	0.11871	0.09841	0.07574	0.068603	245.905	13	13	13	13	13	13	0.020952	0.012782	0.009106	0.009244	0.004144	21.7345
2015	Green	Severe cycling hypoxia, cycling pH	0.28179	0.09875	0.06761	0.0565	0.073754	194.007	10	9	9	9	8	8	0.020641	0.013634	0.01071	0.007737	0.008478	12.9099
2015	Orange	Severe cycling hypoxia, cycling pH	0.25038	0.10536	0.07328	0.07963	0.043465	263.137	22	22	22	22	22	22	0.012945	0.009569	0.005685	0.008262	0.005163	19.1968
2015	Red	Severe cycling hypoxia, cycling pH	0.23648	0.1374	0.1005	0.03762	0.055349	203.349	15	16	16	13	13	13	0.026132	0.011231	0.015167	0.011923	0.008249	19.9832
2015	Violet	Severe cycling hypoxia, cycling pH	0.25391	0.10079	0.08581	0.06032	0.073865	242.251	12	12	11	11	11	11	0.026301	0.012992	0.01112	0.012721	0.008689	25.5566
2015	Yellow	Severe cycling hypoxia, cycling pH	0.22978	0.10053	0.07098	0.08469	0.05139	292.069	19	19	19	19	18	18	0.025493	0.01168	0.010416	0.006879	0.006846	24.6034
2015	Blue	Severe cycling hypoxia, Normocapnia	0.30281	0.12433	0.06474	0.05275	0.05827	299.22	13	13	13	13	13	13	0.023981	0.013561	0.007765	0.010336	0.006667	22.4208
2015	Green	Severe cycling hypoxia, Normocapnia	0.23613	0.11105	0.07146	0.08446	0.069814	262.321	21	21	21	21	18	18	0.015109	0.009609	0.007761	0.008173	0.005698	26.7698
2015	Orange	Severe cycling hypoxia, Normocapnia	0.21316	0.09077	0.0853	0.04062	0.058352	255.936	16	16	16	16	15	15	0.012215	0.007136	0.007731	0.007174	0.007154	23.6336
2015	Red	Severe cycling hypoxia, Normocapnia	0.18813	0.09989	0.11934	0.0447	0.061487	212.524	14	15	16	16	16	16	0.020301	0.009067	0.012129	0.009966	0.005595	15.0857
2015	Violet	Severe cycling hypoxia, Normocapnia	0.24836	0.10909	0.0879	0.06791	0.052974	264.788	12	11	11	12	13	13	0.02012	0.013758	0.015699	0.009184	0.005869	18.7895
2015	Yellow	Severe cycling hypoxia, Normocapnia	0.22487	0.11257	0.06246	0.08205	0.047921	343.853	11	10	11	11	10	10	0.028451	0.014446	0.01029	0.007373	0.006677	19.7712
